# Supplementary material for: Perception of recovery of households affected by 2008 Wenchuan earthquake: A structural equation model
Source: PLoS One. 2017 Aug 30;12(8):e0183631. doi: 10.1371/journal.pone.0183631 (PMC5576748; doi:10.1371/journal.pone.0183631)
Supplement: S1 File — (XLSX) [file pone.0183631.s001.xlsx]

## Sheet: Sheet1
ID	EC	HDD	HIC	PeLWP	RM	RI	SELLC	SERS	FA
1	5	-4	1	2	-5	8	1	2	3
2	0	-3	2	2	-5	3.5	4	4	3
3	0	-4	3	1	-5	9	4	3	4
4	0	-4	2	2	-5	30	4	2	4
5	0	-3	3	2	-2	8	4	4	5
6	1	-4	3	3	-5	5.8	2	2	3
7	0	-4	3	1	-5	5	3	2	4
8	0	-3	2	2	-2	4	5	2	4
9	0	-4	3	3	-4	31	4	2	4
10	0	-4	3	2	-4	14	4	2	4
11	0	-4	3	2	-4	40	5	3	4
12	0	-4	1	3	-4	27	4	3	3
13	0	-4	1	0	-4	35	3	3	3
14	0	-4	3	1	-4	25	5	4	3
15	0	-3	3	1	-4	20	5	3	4
16	0	-4	2	1	-4	26	3	1	3
17	0	-4	3	2	-4	32	5	2	4
18	0	-4	3	3	-5	50	4	3	4
19	0	-4	3	6	-3	10.5	4	2	4
20	0	-4	1	1	-3	10.2	3	2	2
21	0	-4	3	1	-3	7.2	5	2	3
22	0	-4	3	3	-5	26	4	3	4
23	0	-4	3	2	-5	12	4	3	5
24	0	-4	3	3	-5	12	2	4	5
25	0	-3	3	4	-3	21	3	2	5
26	0	-4	3	2	-4	25	4	3	5
27	0	-4	3	2	-3	12	3	3	3
28	0	-4	3	2	-3	15	4	2	3
29	3	-4	3	4	-3	16.8	2	3	4
30	2	-4	3	3	-3	13.78	4	2	3
31	3	-4	1	2	-3	13.02	3	1	4
32	0	-4	3	1	-3	24	3	3	4
33	3	-4	2	2	-3	24.2	3	3	4
34	6	-4	3	1	-3	23.8	4	2	3
35	3	-3	1	2	-3	24.04	4	3	3
36	1	-4	3	1	-3	11.9	3	2	3
37	0	-3	3	2	-3	30	4	3	4
38	0	-4	1	2	-3	29.6	2	3	5
39	0	-4	3	1	-4	7	3	2	4
40	1	-4	3	1	-4	15	2	2	3
41	0	-4	3	1	-4	11	2	2	3
42	0	-4	3	3	-4	18	2	3	3
43	0	-4	3	2	-4	15	4	3	3
44	0	-4	1	2	-4	11	3	2	3
45	0	-4	3	2	-4	15	3	3	4
46	3	-4	3	1	-4	19	4	4	4
47	0	-4	2	2	-3	30	4	3	4
48	0	-4	3	2	-3	16.5	4	3	2
49	0	-3	3	2	-2	1.5	4	4	2
50	0	-4	3	3	-3	16.24	4	3	3
51	0	-4	1	0	-1	0	1	1	1
52	0	-4	1	2	-3	19.3	2	4	3
53	4	-4	3	2	-3	11.95	5	2	2
54	0	-4	1	2	-3	15.5	4	3	4
55	1	-4	3	0	-4	100	4	4	3
56	0	-4	3	1	-3	3	4	2	4
57	0	-4	3	0	-5	38	4	4	3
58	0	-4	3	0	-5	80	3	3	4
59	0	-4	3	3	-3	5	4	3	3
60	0	-4	1	0	-3	4	3	2	4
61	3	-4	1	0	-3	0.8	3	3	4
62	0	-4	3	1	-3	12	4	1	4
63	0	-3	3	3	-3	18	4	4	4
64	1	-4	3	2	-3	7	3	3	4
65	0	-4	3	3	-3	9	4	5	4
66	0	-4	3	4	-5	36	4	3	4
67	0	-4	3	1	-5	18	4	2	4
68	0	-4	3	2	-5	18	3	3	1
69	5	-4	3	2	-5	35	4	4	4
70	0	-3	3	2	-5	30	3	3	4
71	3	-4	3	2	-5	30	5	4	4
72	0	-4	3	3	-5	29	4	3	4
73	0	-4	1	1	-5	8	4	1	3
74	0	-4	3	2	-5	28	4	3	3
75	3	-4	3	1	-5	32	1	3	4
76	0	-4	3	2	-5	16	3	2	3
77	0	-4	3	1	-5	18	4	2	3
78	0	-4	2	2	-5	19	4	3	4
79	2	-4	3	0	-5	26	5	3	4
80	0	-4	3	1	-5	7.5	5	3	4
81	4	-4	3	2	-5	6	4	1	3
82	0	-4	3	5	-5	47	4	4	4
83	1	-4	1	0	-5	3	2	1	1
84	4	-4	2	1	-5	15	4	2	4
85	0	-4	3	4	-5	10	4	3	4
86	0	-4	1	0	-5	3	3	2	4
87	0	-4	2	2	-5	36	4	1	4
88	0	-4	2	0	-4	1.6	4	2	3
89	1	-4	3	2	-4	9	4	3	3
90	0	-4	1	2	-4	20	4	1	4
91	0	-4	3	0	-4	24	5	4	4
92	0	-4	2	4	-4	35	4	3	4
93	3	-4	2	1	-4	5	4	3	4
94	0	-4	2	3	-4	25	3	3	4
95	0	-4	1	1	-3	9	3	3	4
96	0	-4	1	2	-3	17	3	4	2
97	0	-4	1	1	-3	9.2	5	4	4
98	0	-4	2	2	-5	15	4	3	1
99	3	-4	1	1	-5	22	2	3	2
100	0	-3	1	1	-2	8	3	1	4
101	0	-4	1	3	-5	14	2	3	4
102	0	-4	2	2	-5	15	4	2	4
103	2	-4	3	2	-3	9.1	4	2	4
104	0	-4	2	1	-3	8.88	4	1	4
105	3	-4	2	0	-3	7.4	4	3	1
106	1	-4	2	2	-3	7	3	3	4
107	0	-2	2	2	-3	10	4	3	4
108	0	-4	1	1	-3	16	5	1	1
109	0	-2	2	3	-3	10.8	4	3	4
110	0	-3	1	1	-3	7	4	3	4
111	6	-4	1	0	-3	9.88	1	1	4
112	6	-4	1	2	-3	39.7	2	3	3
113	0	-4	1	2	-3	27	3	3	2
114	0	-4	1	1	-3	16	3	1	3
115	0	-4	2	1	-4	2	3	3	4
116	0	-4	2	1	-4	5.76	4	4	3
117	3	-4	2	2	-4	10	4	3	4
118	0	-4	1	1	-4	12	4	2	1
119	5	-4	2	1	-4	2.7	3	2	3
120	2	-4	2	1	-4	18	3	3	4
121	0	-4	3	3	-4	15	4	3	3
122	0	-4	3	2	-4	13	4	3	4
123	0	-3	1	0	-2	1	4	3	4
124	2	-4	1	1	-3	24	3	2	4
125	1	-4	1	1	-3	4.8	4	3	4
126	0	-3	3	1	-3	9.24	4	3	4
127	3	-4	1	1	-3	9.24	2	3	4
128	0	-4	1	1	-5	20	1	2	3
129	0	-4	2	1	-3	0	4	3	4
130	0	-4	1	2	-5	6	2	3	3
131	0	-4	1	1	-5	15	3	5	4
132	0	-4	1	3	-5	0	3	3	3
133	0	-3	1	2	-5	0	3	3	4
134	0	-4	2	2	-5	18	4	3	4
135	0	-4	1	1	-5	35	2	3	3
136	0	-4	2	2	-5	8.5	4	3	4
137	0	-4	1	2	-5	18	2	2	3
138	3	-4	1	3	-5	24	3	3	3
139	0	-4	1	2	-5	23	2	3	3
140	2	-4	1	2	-5	50	4	1	4
141	0	-4	1	1	-5	24	2	2	4
142	0	-4	1	2	-5	27	4	3	3
143	4	-4	2	1	-5	15	4	4	4
144	3	-4	2	1	-5	30	3	4	3
145	0	-3	1	1	-2	5	1	3	3
146	0	-4	1	1	-5	8	1	3	3
147	2	-4	1	1	-5	35	4	2	4
148	5	-4	1	1	-5	2	1	1	1
149	2	-4	1	1	-5	2	3	3	4
150	0	-4	2	2	-5	4	4	3	4
151	1	-4	1	0	-5	10	1	3	1
152	0	-4	1	1	-2	2	5	1	4
153	0	-3	1	2	-2	25	4	5	4
154	0	-3	3	2	-5	5	3	3	3
155	0	-4	1	3	-5	20	5	3	4
156	0	-3	2	0	-5	10	3	3	4
157	0	-4	1	1	-4	2	2	1	4
158	2	-4	3	1	-4	12	4	2	4
159	0	-4	2	2	-4	27	3	1	4
160	0	-4	3	1	-4	7	3	3	4
161	3	-4	3	2	-4	11	4	1	2
162	0	-4	1	1	-5	20	3	4	5
163	1	-4	3	2	-5	28	5	4	4
164	1	-3	1	1	-2	1	4	4	5
165	0	-4	2	2	-5	24	4	1	4
166	0	-4	2	2	-4	24	4	3	3
167	2	-4	2	2	-4	35	2	2	5
168	0	-4	1	1	-3	20	2	3	4
169	0	-4	1	1	-3	5	4	3	4
170	0	-4	2	2	-3	10	3	3	4
171	6	-3	1	2	-2	0.5	3	4	4
172	1	-4	2	1	-5	13	2	5	3
173	3	-3	3	3	-2	30	4	5	4
174	3	-4	1	1	-3	8	3	1	2
175	0	-4	1	2	-3	11	3	4	4
176	0	-4	2	1	-3	8	4	3	4
177	0	-3	3	1	-3	8	3	3	4
178	4	-4	2	2	-3	6	2	4	4
179	0	-3	3	1	-3	8.7	3	3	3
180	3	-4	3	2	-3	12	1	3	5
181	0	-4	3	1	-3	13	2	3	4
182	0	-4	3	3	-3	8.2	2	3	3
183	2	-4	1	1	-3	7	3	1	4
184	1	-3	1	1	-3	24	3	2	3
185	2	-4	2	0	-3	40	4	3	3
186	0	-4	3	0	-3	20	4	3	3
187	3	-4	1	2	-3	21	3	1	3
188	0	-4	1	2	-3	30	1	2	2
189	0	-4	1	1	-3	30	1	3	2
190	0	-3	1	1	-4	11	4	4	4
191	0	-4	2	1	-4	8	3	3	2
192	0	-4	3	1	-4	13	3	2	2
193	0	-4	3	3	-4	12	4	4	3
194	0	-4	2	1	-4	15	3	3	4
195	0	-4	3	2	-4	20	4	3	3
196	0	-3	1	0	-3	15	1	3	3
197	3	-4	2	0	-3	10	1	1	4
198	0	-4	2	0	-3	9	4	4	4
199	0	-4	3	1	-3	10	2	2	4
200	0	-4	3	1	-3	8	4	3	4
201	2	-4	3	2	-3	15	4	3	3
202	0	-1	3	2	-1	0	4	5	3
203	0	-1	1	1	-1	0	5	4	4
204	0	-1	3	3	-1	0	3	5	4
205	0	-4	3	2	-5	27	4	3	4
206	0	-1	3	1	-1	0	4	3	3
207	0	-4	1	0	-5	30	2	4	4
208	0	-4	2	4	-5	7	2	4	3
209	2	-4	3	2	-4	10	2	5	4
210	3	-4	3	2	-4	13	4	4	4
211	0	-4	3	2	-4	15	4	3	4
212	4	-4	3	2	-4	14	2	3	4
213	0	-4	3	1	-5	14	3	3	3
214	1	-4	3	1	-5	8	1	2	4
215	2	-4	3	2	-5	8	4	4	4
216	2	-4	2	2	-4	10	4	2	3
217	0	-4	2	0	-5	4	3	2	4
218	0	-3	3	3	-5	12	4	4	4
219	2	-4	3	2	-5	7	3	3	3
220	0	-3	1	1	-2	7	4	4	4
221	0	-4	3	2	-5	15	4	5	4
222	0	-4	3	2	-5	10	4	1	2
223	0	-4	3	2	-5	30	3	1	2
224	0	-4	1	0	-2	2	2	3	2
225	0	-4	2	2	-5	12	4	2	4
226	0	-4	2	1	-5	20.5	4	2	4
227	1	-3	3	2	-2	4	5	2	4
228	0	-3	2	0	-5	20	3	3	2
229	0	-4	2	3	-5	17	3	2	4
230	0	-4	2	0	-5	3	4	4	4
231	0	-4	3	2	-5	12	4	2	3
232	0	-4	3	2	-4	13	4	3	4
233	2	-4	3	2	-4	18	4	3	3
234	2	-4	1	2	-4	18	4	3	3
235	0	-4	3	4	-5	7.75	2	1	3
236	0	-4	3	1	-4	21	3	4	4
237	1	-4	3	1	-4	17	4	3	3
238	0	-4	3	1	-4	24	5	2	4
239	0	-4	3	2	-4	27	4	2	3
240	2	-4	3	2	-4	15	3	3	4
241	0	-4	3	2	-5	18	4	2	4
242	2	-4	3	1	-3	9	4	2	1
243	1	-4	3	2	-5	7	4	1	3
244	0	-4	3	1	-5	7	4	3	4
245	1	-4	1	1	-5	13	1	4	2
246	1	-4	3	1	-3	9	3	3	3
247	0	-4	3	1	-3	8.88	3	1	3
248	0	-4	3	3	-3	14.6	5	3	4
249	2	-4	3	2	-3	12.3	4	4	4
250	0	-4	3	2	-3	20	5	4	4
251	0	-3	3	1	-3	10.3	3	2	4
252	0	-3	3	1	-3	32	4	3	4
253	0	-4	3	1	-3	23.368	2	1	3
254	2	-4	3	2	-3	12	3	2	3
255	3	-4	1	1	-3	18	3	3	4
256	3	-4	1	1	-3	16	3	3	4
257	1	-4	3	2	-3	9.45	2	4	4
258	1	-4	3	2	-3	25	4	1	3
259	0	-3	3	0	-3	25	1	3	2
260	2	-4	3	1	-3	25	4	3	4
261	0	-4	3	1	-4	6	5	4	4
262	0	-4	3	2	-3	23	5	1	3
263	0	-4	3	2	-4	15	4	4	4
264	0	-4	3	3	-4	20	4	4	4
265	0	-4	3	1	-4	30	5	3	1
266	0	-4	3	3	-3	12	3	3	3
267	0	-4	3	1	-3	11.8	3	3	3
268	2	-4	1	1	-3	13	4	1	4
269	0	-3	3	2	-2	0	4	5	4
270	0	-4	1	0	-5	0.1	4	2	4
271	1	-4	1	1	-5	35	1	1	2
272	0	-4	1	1	-3	12	5	3	4
273	0	-4	3	2	-3	0	3	3	3
274	0	-4	1	2	-3	6	1	2	3
275	0	-3	3	3	-1	0	3	3	2
276	0	-1	3	1	-1	35	3	2	3
277	0	-1	3	1	-2	0	3	3	4
278	3	-1	3	2	-2	0	5	3	3
279	5	-4	3	1	-4	15	4	3	4
280	0	-4	3	1	-4	10	4	3	3
281	1	-4	3	2	-4	16	4	1	2
282	0	-4	3	1	-4	9	4	1	4
283	0	-4	3	4	-4	20	5	5	4
284	0	-4	3	3	-4	15	5	4	5
285	1	-4	3	1	-5	8	3	3	2
286	3	-4	3	2	-5	9	4	3	2
287	1	-4	3	1	-5	7	5	3	4
288	0	-4	3	1	-5	11	5	1	2
289	0	-4	3	1	-5	30	5	5	3
290	0	-4	3	2	-5	11	4	3	4
291	2	-4	3	1	-5	5	5	1	4
292	1	-4	1	1	-5	6	4	3	4
293	0	-4	3	1	-5	12	4	5	4
294	0	-4	3	0	-5	12	3	2	3
295	0	-3	3	1	-5	25	4	2	3
296	1	-3	1	0	-5	7	3	3	3
297	0	-4	1	4	-5	9	3	1	3
298	0	-4	2	2	-5	4	3	2	2
299	0	-4	1	2	-5	10	1	2	3
300	0	-4	1	3	-5	30	3	2	3
301	0	-3	1	1	-2	2	3	4	4
302	0	-4	1	1	-4	22	3	3	3
303	0	-4	1	3	-4	21	3	4	4
304	0	-4	3	3	-4	25	3	4	4
305	2	-4	1	1	-4	30	3	3	4
306	1	-4	1	1	-5	5	3	1	2
307	4	-4	1	1	-3	20	3	3	3
308	2	-4	3	1	-3	15	3	3	3
309	0	-4	3	3	-3	12	4	3	4
310	0	-4	1	2	-3	22	3	1	3
311	1	-4	1	2	-3	12	2	2	3
312	3	-4	1	2	-3	12	2	3	4
313	0	-4	2	1	-3	20	4	3	3
314	0	-4	1	3	-3	20	3	3	4
315	1	-4	3	2	-3	12	2	3	4
316	0	-4	1	2	-4	12	3	3	4
317	0	-3	3	0	-2	3	4	5	4
318	3	-4	3	1	-4	15	2	3	4
319	0	-4	2	1	-4	12	3	3	5
320	0	-4	1	1	-4	4	2	1	4
321	0	-4	1	2	-4	20	4	3	3
322	0	-4	1	1	-4	12	3	2	3
323	3	-4	1	1	-4	12	2	2	4
324	0	-4	3	1	-4	10	2	3	4
325	0	-4	3	0	-4	10	4	3	4
326	0	-4	3	0	-4	6	5	2	4
327	0	-4	1	1	-5	10	2	2	4
328	0	-3	1	1	-2	20	2	3	4
329	0	-4	1	1	-4	5	4	2	3
330	1	-4	3	1	-5	20	3	3	4
331	0	-4	3	2	-5	25	3	2	4
332	0	-4	3	2	-5	12	2	1	4
333	0	-4	3	2	-5	17	4	2	4
334	5	-4	3	2	-5	12	4	3	4
335	3	-4	1	1	-5	60	2	2	4
336	0	-4	2	2	-5	30	4	3	3
337	5	-4	3	1	-5	10	4	3	4
338	6	-4	3	0	-5	7	4	3	4
339	0	-3	2	0	-2	4	3	3	4
340	1	-4	2	1	-5	12	3	3	4
341	3	-4	1	0	-5	40	4	3	4
342	3	-4	3	2	-5	4	5	3	4
343	4	-4	1	1	-5	17	4	2	4
344	0	-4	3	3	-5	7	4	3	4
345	6	-4	3	1	-5	7	4	2	4
346	3	-4	1	1	-4	35	4	3	4
347	0	-4	3	1	-3	2	4	3	4
348	0	-2	2	3	-3	10	3	4	4
349	0	-4	1	1	-4	15	2	3	4
350	0	-4	3	3	-5	26	4	4	4
351	0	-4	1	2	-5	18	3	3	4
352	0	-4	1	2	-5	30	3	3	3
353	0	-3	3	1	-4	10	2	2	2
354	0	-4	1	1	-5	4	1	1	4
355	2	-4	3	2	-5	20	4	4	4
356	0	-4	3	1	-5	15	3	2	4
357	0	-4	3	3	-5	30	4	3	4
358	0	-4	2	3	-5	15	2	2	4
359	0	-4	3	3	-4	15	4	3	4
360	0	-4	3	3	-4	20	3	3	4
361	0	-4	3	2	-4	19	3	3	4
362	5	-4	3	1	-5	15	3	3	4
363	3	-4	1	2	-4	15	2	2	4
364	1	-4	3	1	-4	10	3	3	3
365	3	-4	2	2	-5	15	3	2	4
366	0	-4	3	3	-4	16	3	2	3
367	0	-4	3	1	-4	10	3	3	4
368	0	-4	3	3	-4	14	3	3	4
369	0	-4	3	4	-5	10	3	2	4
370	0	-4	1	3	-4	20	3	2	3
371	0	-4	1	4	-5	13	4	3	3
372	1	-4	2	3	-4	12	3	3	4
373	0	-4	1	1	-4	13	1	3	1
374	0	-4	3	5	-5	20	3	2	3
375	0	-4	1	1	-5	13	3	3	4
376	2	-4	1	2	-5	15	1	2	2
377	4	-4	2	1	-5	25	3	2	4
378	3	-4	1	3	-5	7	2	3	4
379	0	-4	2	1	-5	10	3	2	3
380	1	-4	3	1	-5	10	2	2	3
381	0	-3	1	2	-2	1	3	4	4
382	0	-4	1	1	-4	5	3	1	4
383	4	-3	2	3	-5	8	4	1	4
384	0	-4	3	3	-5	26	4	2	3
385	2	-3	2	1	-2	5	3	3	1
386	0	-4	3	2	-5	20	4	3	3
387	3	-4	3	1	-4	10	4	3	4
388	0	-3	3	2	-2	7	4	4	4
389	3	-4	3	1	-5	18	2	2	3
390	2	-4	1	3	-4	11.386	3	3	3
391	0	-4	1	1	-4	11	2	2	3
392	3	-4	3	3	-4	11	2	2	4
393	0	-4	3	1	-4	15	3	3	3
394	0	-4	3	2	-4	12	3	2	3
395	0	-3	1	4	-5	8	4	3	3
396	1	-4	1	1	-4	20	2	2	4
397	0	-4	3	3	-4	20	3	2	1
398	1	-4	2	1	-5	11	4	3	4
399	0	-4	3	2	-5	16	3	3	4
400	1	-4	1	1	-5	20	2	3	3
401	3	-4	2	1	-5	17	3	3	4
402	0	-4	1	3	-4	16	4	3	3
403	0	-4	3	4	-4	19	4	3	3
404	0	-3	3	3	-5	16	2	3	4
405	0	-4	1	3	-4	5	3	4	3
406	0	-3	3	4	-2	6	2	3	3
407	0	-4	3	3	-4	20	2	3	3
408	4	-2	3	1	-3	0.5	4	2	2
409	2	-4	1	2	-3	0.4	2	3	2
410	2	-4	2	2	-3	0.5	4	3	4
411	0	-4	1	2	-5	45	1	3	2
412	0	-4	3	1	-5	20	4	4	4
413	4	-4	2	0	-5	10	4	3	4
414	2	-4	2	1	-3	1	4	3	4
415	0	-2	2	1	-5	20	3	1	2
416	2	-1	2	1	-1	7	3	3	4
417	0	-4	2	2	-5	15	2	2	3
418	0	-4	2	1	-5	35	3	3	3
419	0	-4	3	2	-5	10	4	3	4
420	0	-3	3	2	-2	15	3	3	4
421	1	-3	2	2	-5	20	3	3	4
422	0	-3	1	1	-2	2	3	4	2
423	1	-4	1	1	-5	15	2	1	1
424	0	-4	2	1	-5	15	1	4	1
425	2	-4	3	2	-5	20	4	4	2
426	0	-4	3	1	-5	5	3	3	4
427	0	-3	3	1	-2	3	1	1	1
428	0	-4	3	1	-5	12	4	3	4
429	3	-3	3	2	-5	10	3	1	2
430	0	-4	3	2	-5	10	4	2	4
431	2	-4	3	2	-5	12	3	3	2
432	0	-4	3	2	-4	20	5	3	4
433	0	-4	3	4	-4	17	4	3	4
434	0	-4	3	2	-5	21	3	2	4
435	0	-4	3	1	-4	13	2	2	2
436	2	-4	2	1	-5	10	3	3	4
437	0	-2	3	1	-5	13	4	3	4
438	0	-4	3	2	-5	20	4	3	4
439	5	-4	3	1	-5	10	3	4	4
440	0	-4	3	1	-5	14	4	1	4
441	1	-3	3	2	-5	5	5	2	4
442	1	-4	3	1	-5	10	4	3	4
443	3	-4	3	1	-5	10	4	3	4
444	3	-4	3	1	-5	12	1	1	2
445	0	-4	3	2	-5	20	3	3	4
446	0	-4	3	2	-5	15	4	2	4
447	0	-4	3	2	-5	18	3	2	4
448	0	-4	3	1	-5	10	3	1	3
449	0	-4	3	3	-5	20	4	3	3
450	0	-4	3	1	-5	15	3	4	4
451	0	-3	3	1	-4	15	3	4	4
452	0	-4	3	2	-5	20	3	3	4
453	2	-4	3	1	-5	12	3	1	3
454	3	-3	2	1	-2	3	4	3	4
455	3	-3	1	0	-2	10	3	3	3
456	0	-4	3	3	-5	17	5	3	4
457	0	-4	3	1	-5	11	1	1	1
458	0	-3	3	1	-2	3	4	2	4
459	1	-4	3	2	-5	10	5	2	3
460	0	-4	3	1	-5	23	4	4	2
461	0	-4	3	1	-5	30	5	3	4
462	0	-4	3	1	-4	6	1	2	2
463	0	-4	3	1	-4	12	3	2	3
464	0	-3	3	2	-5	13	1	1	3
465	0	-4	3	1	-5	15	4	3	4
466	2	-3	3	1	-2	9	4	3	4
467	1	-4	3	2	-5	7	5	3	4
468	0	-4	2	1	-5	12	4	2	4
469	0	-4	3	1	-5	18	1	2	1
470	0	-4	3	1	-4	7	2	1	3
471	3	-2	2	1	-1	0	1	1	2
472	2	-4	3	1	-5	16	3	4	4
473	3	-4	3	2	-5	12	3	1	3
474	0	-4	1	0	-5	25	2	2	2
475	0	-4	2	1	-5	13	3	3	4
476	1	-3	2	1	-5	14	4	2	3
477	0	-4	1	2	-5	7	2	1	1
478	3	-3	3	2	-5	15	4	3	3
479	1	-4	2	2	-5	20	3	2	4
480	0	-4	3	2	-5	15	4	3	4
481	1	-4	3	1	-5	12	2	2	3
482	1	-4	3	4	-5	5	1	1	1
483	0	-4	1	0	-1	0	1	1	1
484	0	-4	1	0	-5	13	1	1	2
485	0	-4	3	1	-5	9	4	2	4
486	0	-4	3	3	-4	15	3	3	3
487	0	-3	3	2	-5	12	3	3	4
488	0	-4	3	1	-5	11	4	3	4
489	0	-4	3	1	-5	14	2	3	3
490	0	-4	2	3	-5	18	4	3	3
491	2	-3	1	2	-5	12	5	4	3
492	1	-4	1	2	-5	16	1	2	2
493	0	-4	2	3	-5	15	4	3	3
494	3	-4	2	3	-5	18	2	4	1
495	1	-4	1	2	-5	11	3	3	3
496	2	-4	1	1	-5	10	2	3	4
497	1	-4	1	2	-5	6	1	2	1
498	3	-4	1	0	-5	26	3	4	2
499	3	-4	2	3	-5	20	3	3	3
500	3	-3	3	2	-5	8	2	3	3
501	2	-2	2	2	-3	0.5	2	2	3
502	1	-4	2	3	-3	15	4	1	3
503	2	-4	1	1	-3	10	2	2	1
504	2	-3	3	1	-3	7	4	3	4
505	3	-4	2	1	-3	12	5	5	4
506	3	-3	2	1	-2	4	3	3	3
507	6	-4	2	1	-5	20	1	2	3
508	3	-4	3	2	-5	20	3	3	3
509	1	-3	1	1	-4	13	3	2	4
510	2	-4	2	3	-4	10	4	2	4
511	1	-3	2	3	-4	13	3	3	4
512	5	-3	3	2	-2	3	4	4	3
513	2	-4	1	1	-4	8	2	2	2
514	2	-4	1	1	-4	11	1	3	3
515	2	-4	1	1	-4	15	2	3	4
516	1	-4	2	2	-5	15	4	2	2
517	3	-4	2	1	-5	15	2	2	3
518	2	-4	2	1	-5	11	3	3	4
519	2	-4	1	1	-5	12	3	3	2
520	1	-4	3	1	-5	13	2	2	2
521	0	-1	2	1	-4	30	5	3	4
522	0	-1	1	1	-3	2	4	2	3
523	0	-4	2	2	-3	4	3	3	4
524	3	-4	1	1	-3	5	3	2	4
525	0	-2	2	2	-3	15	4	4	4
526	0	-4	3	2	-5	15.6	3	3	3
527	0	-3	1	1	-5	6	3	3	3
528	0	-4	2	1	-5	6	3	2	3
529	0	-3	2	0	-5	0.8	3	4	4
530	0	-3	3	1	-2	15	4	4	4
531	0	-2	3	1	-1	1	5	3	3
532	3	-3	3	2	-2	5	4	3	3
533	0	-4	3	2	-4	15	4	4	3
534	0	-3	1	4	-4	16	4	4	2
535	0	-4	3	2	-4	12	4	4	4
536	0	-3	2	0	-2	0.1	4	3	4
537	3	-3	2	4	-2	0.1	2	2	3
538	0	-4	1	1	-5	15	3	3	4
539	3	-3	1	2	-2	2	3	2	1
540	3	-3	1	1	-5	12	4	3	3
541	0	-3	1	1	-2	2	4	3	1
542	0	-4	2	4	-5	14	4	4	4
543	0	-4	1	2	-5	4	4	2	3
544	0	-4	3	3	-5	15	3	3	3
545	0	-4	2	2	-5	2.5	4	2	3
546	0	-4	2	1	-5	16	3	3	4
547	0	-4	3	2	-5	13	3	3	3
548	0	-4	3	2	-5	20	3	2	2
549	0	-2	1	1	-5	12	4	3	4
550	0	-4	3	1	-5	11	4	4	4
551	0	-4	2	3	-5	6.8	4	2	4
552	0	-3	3	3	-5	12	3	2	2
553	0	-4	3	2	-5	12	4	3	2
554	0	-4	1	2	-5	21	3	3	2
555	0	-3	2	1	-2	2	3	4	4
556	2	-4	1	0	-5	11	2	2	4
557	0	-4	2	2	-5	12	2	2	4
558	3	-4	1	3	-4	13	3	2	4
559	0	-4	3	3	-4	11	4	3	4
560	0	-4	3	3	-4	6.7	3	3	3
561	0	-3	3	2	-2	8	4	3	3
562	0	-4	1	1	-4	20	4	3	3
563	0	-4	2	1	-4	20	3	3	4
564	0	-4	1	3	-4	20	2	1	4
565	0	-4	3	3	-4	11	4	2	4
566	0	-4	1	1	-5	7	3	3	4
567	0	-4	3	2	-5	13	3	3	4
568	0	-4	1	0	-5	10	2	2	3
569	2	-4	2	2	-5	20	3	2	4
570	0	-3	2	1	-1	1	3	3	4
571	0	-3	2	1	-1	1	3	3	3
572	3	-4	2	1	-5	6	2	2	3
573	0	-4	3	2	-4	12	4	2	3
574	0	-4	3	1	-4	12	3	3	4
575	0	-3	3	4	-4	11.39	1	5	3
576	0	-4	1	2	-5	12	3	2	3
577	0	-3	3	4	-5	13	3	3	4
578	0	-4	1	3	-4	17	4	2	3
579	0	-3	3	4	-4	14	3	3	3
580	2	-4	2	2	-4	14	1	1	3
581	0	-4	2	2	-4	13	3	4	1
582	3	-4	2	2	-5	18	4	3	4
583	0	-4	2	1	-4	20	4	3	4
584	0	-4	3	1	-4	18	4	4	4
585	0	-4	3	2	-4	12	4	3	4
586	0	-4	3	2	-4	9	3	2	4
587	1	-4	3	4	-4	19	4	3	3
588	0	-4	3	2	-4	17	2	3	4
589	3	-4	3	1	-3	3.5	3	3	3
590	3	-4	3	2	-2	2	3	2	3
591	4	-4	3	5	-5	35	4	3	4
592	3	-3	1	2	-5	8.5	3	3	4
593	3	-4	1	2	-3	45	2	4	3
594	1	-4	1	2	-5	30	4	3	4
595	2	-4	1	2	-5	20	4	3	1
596	4	-4	3	1	-5	20	3	3	4
597	2	-4	1	1	-5	20	3	3	3
598	1	-4	1	1	-5	23	2	3	3
599	2	-2	1	2	-2	12.5	3	3	4
600	2	-4	3	2	-5	13.5	2	2	5
601	6	-1	1	2	-2	5	4	2	3
602	3	-1	3	1	-2	3	4	3	3
603	2	-4	3	2	-5	18	4	4	4
604	3	-3	3	1	-2	6	4	4	4
605	2	-4	2	2	-5	13	3	3	5
606	1	-4	3	2	-4	9	5	3	4
607	6	-4	3	1	-5	15	4	3	5
608	2	-4	1	0	-5	15	2	2	2
609	1	-4	1	2	-5	18	3	4	4
610	1	-4	3	2	-4	15	3	1	3
611	2	-4	3	3	-5	13	4	3	4
